# Supplementary material for: Transplacental Transport of Artificial Sweeteners
Source: Nutrients. 2023 Apr 25;15(9):2063. doi: 10.3390/nu15092063 (PMC10181363; doi:10.3390/nu15092063)
Supplement: Supplementary file 1 [file nutrients-15-02063-s001.zip]

Archive with 1 entries (1 files):
- nutrients-2311189-supplementary.pdf
